# Supplementary material for: Trifluoromethoxy- and Fluorobenzhydryl-Tuned Nickel Catalysts for Polyethylene Elastomers
Source: Molecules. 2025 Jun 23;30(13):2706. doi: 10.3390/molecules30132706 (PMC12251286; doi:10.3390/molecules30132706)
Supplement: Supplementary file 1 [file molecules-30-02706-s001.zip]

Archive with 1 entries (1 files):
- molecules-3677418-supplementary.pdf
